# Supplementary material for: Neonatal Rat Glia Cultured in Physiological Normoxia for Modeling Neuropathological Conditions In Vitro
Source: Int J Mol Sci. 2022 May 26;23(11):6000. doi: 10.3390/ijms23116000 (PMC9180927; doi:10.3390/ijms23116000)
Supplement: Supplementary file 1 [file ijms-23-06000-s001.zip]

Archive with 1 entries (1 files):
- ijms-1727259-supplementary.pdf
